# Supplementary material for: Current Knowledge on Spinal Meningiomas Epidemiology, Tumor Characteristics and Non-Surgical Treatment Options: A Systematic Review and Pooled Analysis (Part 1)
Source: Cancers (Basel). 2022 Dec 19;14(24):6251. doi: 10.3390/cancers14246251 (PMC9776907; doi:10.3390/cancers14246251)
Supplement: Supplementary file 1 [file cancers-14-06251-s001.zip]

Archive with 3 entries (3 files):
- Supplementary file S1, PRISMA checklist (part 1).pdf
- Supplementary file S2, Search strategy.pdf
- Supplementary file S3, Supplementary figures and tables.pdf
